# Supplementary material for: Digital Phenotyping in Health Using Machine Learning Approaches: Scoping Review
Source: JMIR Bioinform Biotechnol. 2022 Jul 18;3(1):e39618. doi: 10.2196/39618 (PMC11135220; doi:10.2196/39618)
Supplement: Multimedia Appendix 2 [file bioinform_v3i1e39618_app2.xlsx]

## Sheet: Alphabetical order
Results of the data extraction and charting process of the final studies included in the scoping review.
Title	Authors (year of publication)	Country of origin	Study design	Clinical area	Active and/or passive data collected	Mode of data collection	Data analysis approaches	Study limitations
Circadian Rhythms in the Telephone Calls of Older Adults: Observational Descriptive Study	Aubourg at al. (2020)	France	Observational descriptive study	Circadian rhythms	Passive data from call-detail records: telephone call recipient (alter), the moment in time, telephone call duration	Phone calls	Statistical analyses	Small sample size, data may have been subject to selection bias, no indication that the circadian pattern of outgoing telephone call activity of any individual was a manifestation of their complete inherent circadian rhythm
Tracking and Monitoring Mood Stability of Patients With Major Depressive Disorder by Machine Learning Models Using Passive Digital Data: Prospective Naturalistic Multicenter Study	Bai et al. (2021)	China	Prospective naturalistic multicenter Study	Major depressive disorder	Phone usage data, including call logs, text message logs, app usage logs, GPS, and screen on and off status; sleep; heart rate; step count	Mi Band 2 (Xiaomi Corporation), Mood Mirror app	Machine learning techniques: support vector machines (SVMs), k-nearest neighbors, decision trees, naïve Bayes, random forest, and logistic regression	Data imbalance in data set, limited data size, difficult to keep app running in the background 24×7 to collect data due to Android system restrictions
Comparison of the Physical Activity Measured by a Consumer Wearable Activity Tracker and That Measured by Self-Report: Cross-Sectional Analysis of the Health eHeart Study	Beagle et al. (2020)	USA	Cross-sectional study	Overweight / obesity	Time spent being sedentary, walking, moderate activity (101–130 steps/min, eg., brisk walking), vigorous activity (h/wk) (131–200 steps/min, eg., vigorous walking, jogging, running), total active time, overall activity	FitBit	Regression	Low generalizability, possible that one or more of the statistically significant findings observed occurred by chance, step-counting algorithms evolved over the study period
Daily physical activity in patients on chronic haemodialysis and its relation with fatigue and depressive symptoms	Brys et al. (2020)	Italy	Observational study	Hemodialysis, fatigue, depressive symptoms	Daily step count	SenseWear™ Armband	Statistical analyses	Analyses may have been underpowered due to small sample size
Wearable sensor-based detection of stress and craving in patients during treatment for substance use disorder: A mixed methods pilot study	Carreiro et al. (2020)	USA	Observational mixed methods pilot study	Substance use disorder	Electrodermal activity, skin temperature, three-dimensional acceleration, and heart rate	E4 wearable sensor (Empatica, Milan Italy)	25 machine learning classification models were tested from the following categories: decision trees, discriminant analysis, logistic regression, naïve Bayes classifiers, support vector machines, nearest neighbor classifiers, and ensemble classifiers.	Low generalizability, co-occurring mental illness not accounted for
Association between behavioral phenotypes and response to a physical activity intervention using gamification and social incentives: Secondary analysis of the STEP UP randomized clinical trial	Chen et al. (2020)	USA	Post-hoc analysis of a randomized controlled trial	Overweight/obese	Daily step count	Wrist-worn wearable device (Withings Activite Steel)	Latent class analysis	Analyses may be underpowered, latent class analysis only reveals patterns in variation present at baseline without consideration of the outcome, low generalizability
Using Wearables and Machine Learning to Enable Personalized Lifestyle Recommendations to Improve Blood Pressure	Chiang et al. (2021)	USA	Randomized controlled trial	Stage I hypertension	Heart rate, blood pressure, sleep duration, sleep quality, step count, step speed	Samsung Galaxy Watch, Omron Evolv wireless blood pressure monitor	Machine learning techniques: Random Forest, Support Vector Machine, Gradient Boosting Decision Trees, Long Short-Term Memory (LSTM), Autoregressive Integrated Moving Average (ARIMA)	Small sample size, long-term effects of the recommendations were not evaluated
Utility of Wearable Sensors to Assess Postoperative Recovery in Pediatric Patients After Appendectomy	De Boer et al. (2021)	USA	Single-arm, interventional study	Pediatric post-operative recovery following appendectomy	Step count, heart rate	FitBit	Regression	Small sample size, results cannot be extrapolated to post-operative recovery of other surgeries
Discriminating progressive supranuclear palsy from Parkinson's disease using wearable technology and machine learning	De Vos et al. (2020)	UK	Controlled three-arm trial	Parkinson's disease	Gait, anticipatory postural assessment, duration (sit-to-stand), anticipatory postural adjustment, turns	Inertial measurement units	Machine learning techniques: logistic regression classifier, Random Forest classifier	Results based on a single clinical visit
Automated Screening for Social Anxiety, Generalized Anxiety, and Depression From Objective Smartphone-Collected Data: Cross-sectional Study	Di Matteo et al. (2021)	Canada	Cross-sectional study	Social anxiety disorder, generalized anxiety disorder, major depressive disorder	Passive data: ambient audio (from microphone), GPS location (GPS sensor), screen state (screen on or off), light sensor data (light sensor) Active data were 4 self-report measures in digital form within the study app: Liebowitz Social Anxiety Scale (LSAS), Generalized Anxiety Disorder 7-item (GAD-7) scale, Patient Health Questionnaire 8-item (PHQ-8) scale, Sheehan Disability Scale	Smartphone Android app	Regression	Participants’ state of social anxiety disorder, generalized anxiety disorder was determined using self-report measures as screeners; speech presence feature may have captured any intelligible speech within range of participants’ devices; limitations linked with features derived from smartphone-collected data
Associations of Physical Activity Level and Variability With 6-Month Weight Change Among 26,935 Users of Connected Devices: Observational Real-Life Study	El Fatouhi et al. (2021)	France, Luxembourg	Observational real-life study	Overweight / obesity	Step count, body weight, heart rate, blood pressure	Withings-connected devices: a pulse activity tracker, a body weighing scale, and a BP-800 blood pressure monitor	Regression	Low generalizability, intensities of the physical activities performed not accessible
Clinical Relevance of Standardized Mobile Gait Tests. Reliability Analysis Between Gait Recordings at Hospital and Home in Parkinson's Disease: A Pilot Study	Gaßner et al. (2020)	Germany	Pilot study	Parkinson’s disease	Gait parameters representing short steps and bradykinesia, as well as parameters representing shuffling of gait	Inertial SHIMMER sensors (Shimmer Research Ltd., Dublin, Ireland)	Statistical analyses	No comparison between data of controls and patients with Parkinson’s disease, convenience sampling
Are Fitbits implicated in body image concerns and disordered eating in women?	Gittus et al. (2020)	Australia	Randomized controlled trial	Body satisfaction and disordered eating	10-day Ecological Momentary Assessment (EMA) protocol assessing exercise amount and motives, body satisfaction, and disordered eating symptoms via a mobile app.	FitBit, InstantSurvey smartphone app	Regression	Short study duration
Wearable device signals and home blood pressure data across age, sex, race, ethnicity, and clinical phenotypes in the Michigan Predictive Activity & Clinical Trajectories in Health (MIPACT) study: a prospective, community-based observational study	Golbus et al. (2021)	USA	Prospective observational study	Hypertension	Step count, blood pressure, activity, heart rate	Apple Watch Series 3 or 4, Omron Evolv Wireless Blood Pressure Monitor, Apple Health app	Statistical analyses	Low generalizability, short battery life of Apple Watch could have led to underestimation of activity, participants could have changed their behavior in response to smartwatch ownership
Effect of Behaviorally Designed Gamification With a Social Support Partner to Increase Mobility After Hospital Discharge	Greysen et al. (2021)	USA	Randomized controlled trial	Post-hospital discharge	Daily step count	Wrist-worn wearable device (Withings Activite Steel)	Regression	Small sample size, limited study duration, single-centre study design, no data on how often support partners engaged with participants to encourage them
Investigating Associations Between Screen Time and Symptomatology in Individuals With Serious Mental Illness: Longitudinal Observational Study	Henson et al. (2021)	USA	Longitudinal observational study	Schizophrenia	Passive data: screen time metrics Active data: cognitive test results, survey results	Smartwatch, mindLAMP and Beiwe mobile apps	Regression	Small sample size, missing information from those less engaged with the app or who elected to take only a subset of surveys, controls not matched with intervention group on education and race, intra-day fluctuations not studied
Accuracy and Diversity of Wearable Device–Based Gait Speed Measurement Among Older Men: Observational Study	Kang et al. (2021)	South Korea	Observational study	Sarcopenia	Daily life gait speed	Wearable smart belt (WELT)	Regression	Causal relationships could not be confirmed, low generalizability as only male participants were included, algorithm for detecting and analyzing gait speed not fully validated
Machine Learning Analysis to Identify Digital Behavioral Phenotypes for Engagement and Health Outcome Efficacy of an mHealth Intervention for Obesity: Randomized Controlled Trial	Kim et al. (2021)	South Korea	Post-hoc analysis of a randomized controlled trial	Obesity	Responses to the daily assessment, meals logged, green foods defined by Noom, exercise logged (times per week), exercise time registered, step count, weigh-ins logged (times per week), articles read per week, group posts per week, group comments per week, messages sent to coaches per week, group likes per week	Mobile app, Noom app (for food diary)	Machine learning technique: elastic net	No control group, small sample size, leave-one-out cross-validation may be sensitive to outliers
Investigating the impact of COVID-19 lockdown on adults with a recent history of recurrent major depressive disorder: a multi-Centre study using remote measurement technology	Leightley et al. (2021)	The Netherlands, UK, Spain	Post-hoc analysis of an ongoing cohort study	Major Depressive Disorder	Sleep quality/patterns, physical activity, stress, mood, self-esteem, sociability, speech patterns, heart rate, cognitive function	FitBit, mobile app	Regression	Missing data due to technical issues and participant drop-outs, low generalizability, considered only those who slept during the night and not those who had daytime sleep duration
Efficacy of a Physical Activity Counseling Program With Use of a Wearable Tracker in People With Inflammatory Arthritis: A Randomized Controlled Trial	Li et al. (2020)	Canada	Randomized controlled trial	Rheumatoid arthritis, systemic lupus erythematosus	Moderate-to-vigorous physical activity time, daily time in purposeful activity, daily time in sedentary behavior	FitBit, web app, SenseWear device	Regression	Low generalizability to men and people with other types of inflammatory arthritis
Objective Assessment of Daytime Napping and Incident Heart Failure in 1140 Community‐Dwelling Older Adults: A Prospective, Observational Cohort Study	Li et al. (2021)	USA	Prospective observational	Heart failure	Daytime napping characteristics	Activity monitor (Actical, Philips Respironics, Bend, OR)	Statistical analyses	Causal relationships cannot be confirmed, all confounders not accounted for, reliance on self‐reported heart failure and other covariates
Physical activity in hemodialysis patients on nondialysis and dialysis days: Prospective observational study	Malhotra et al. (2021)	USA	Single-arm interventional study	End-stage kidney disease, hemodialysis	Steps per day	FitBit	Statistical analyses	Small sample size, selection effects due to drop-outs, causal relationships cannot be confirmed
Associations of work‐related stress and total sleep time with cholesterol levels in an occupational cohort of Japanese office workers	Meguro et al. (2021)	Japan	Post-hoc analysis of a randomized controlled trial	Hypercholesterolemia	Passive data on sleep (total sleep time, sleep stage, sleep efficiency) and physical activity (step count and distance)	FitBit	Regression	Many confounding factors, results may be not generalizable to other populations, causal relationships cannot be confirmed
The Effect of Minimally Invasive Surgery and Sternotomy on Physical Activity and Quality of Life	Moscarelli et al. (2021)	UK, Italy	Non-randomized, multicentre cohort study	Cardiac diseases	Physical activity before and after surgery	Wearable accelerometer	Statistical analyses	Non-randomized study design, cohort had a degree of clinical heterogeneity
Assessing Real-Time Moderation for Developing Adaptive Mobile Health Interventions for Medical Interns: Micro-Randomized Trial	NeCamp et al. (2020)	USA	Micro-randomized trial	Stress	Step count, sleep count, mood	FitBit, mobile app	Statistical analyses	Mood valence was self-reported, low generalizability, did not measure a user’s interactions with the notification messages, no message tailoring, technological issues throughout study
Use of Wearable Activity Tracker in Patients With Cancer Undergoing Chemotherapy: Toward Evaluating Risk of Unplanned Health Care Encounters	Nilanon at al. (2021)	USA	Observational study	Cancer and chemotherapy	Step count	Microsoft Band 2 wearable device, patient-reported outcomes app	Statistical analyses	Activity trackers exhibit notable variances in estimating energy expenditure compared with gold-standard calorimetry, detail of observation of activity trackers limited to cumulative measures
Effects of a wearable technology-based physical activity intervention on sleep quality in breast cancer survivors: the ACTIVATE Trial	Nyugen et al. (2021)	Australia	Randomized controlled trial	Breast cancer	Into-bed time, arising-from-bed time	Wrist-worn ActiGraph® GT3X, accelerometer, an activPAL, Garmin Vivofit2® activity monitor	Statistical analyses	Small sample size, did not study correlation with other symptoms such as depression that impact sleep cycles
A novel automatic cough frequency monitoring system combining a triaxial accelerometer and a stretchable strain sensor	Otoshi et al. (2021)	Japan	Observational study	Cough	Movements in the epigastric region, expansion of throat skin	Triaxial accelerometer, stretchable strain sensor	Machine learning techniques: variational autoencoder, k-means clustering	Short study duration, algorithm may underestimate the actual number of coughs, no verification that cough monitoring system can accurately recognize coughs of patients with other respiratory diseases such as COVID-19 or asthma
Reactivity to UV Radiation Exposure Monitoring Using Personal Exposure Devices for Skin Cancer Prevention: Longitudinal Observational Study	Parsons et al. (2021)	USA	Longitudinal observational study	Skin cancer	Ultraviolet radiation exposure, self-reported sun-protective behaviors, knowledge and attitudes on a smartphone app	Shade wearable ultraviolet radiation sensor, smartphone app	Regression	Low generalizability, no control group
Smartphones vs Wearable Devices for Remotely Monitoring Physical Activity After Hospital Discharge: A Secondary Analysis of a Randomized Clinical Trial	Patel et al. (2020)	USA	Post-hoc analysis of a randomized clinical trial	Post-hospital discharge	Step count	Wearable (Withings Steel), Withings HealthMate application	Statistical analyses	Low generalizability as physical activity data was from only patients at one health system
Effect of Behaviorally Designed Gamification With Social Incentives on Lifestyle Modification Among Adults With Uncontrolled Diabetes A Randomized Clinical Trial	Patel et al. (2021)	USA	Randomized clinical trial	Obesity, type 2 diabetes	Step count	Wrist-worn wearable device (Withings Activite Steel), Withings HealthMate smartphone app	Regression	Low generalizability, evaluated only step count and not other measures of physical activity, missing rates of step data varied by trial arm, did not capture information on communications or interactions between the participants in the competition or collaboration groups
Effect of novel technology-enabled multidimensional physical activity feedback in primary care patients at risk of chronic disease – the MIPACT study: a randomised controlled trial	Peacock et al. (2020)	UK	Randomized controlled trial	Diabetes	Sedentary time, moderate-to-vigorous physical activity, vigorous physical activity, energy expenditure, number of activity monitor wear days across the intervention	Physical activity monitor (BodyMedia Core), web-based app	Statistical analyses	Low generalizability
Efficacy of the Digital Therapeutic Mobile App BioBase to Reduce Stress and Improve Mental Well-Being Among University Students: Randomized Controlled Trial	Ponzo et al. (2020)	UK	Randomized controlled trial	Depression, anxiety	Passive date: steps every 20 s, sleep quality and duration, heart rate Active data: survey responses tracking anxiety, depression, and general health	iOS Biobase app, Biobeam wearable	Regression	Low generalizability, analysis performed only on population that completed the final assessments, cannot determine which intervention effects led to efficacy, no specific criterion was used with regard to app usage, no blinding procedure
A preliminary test of a brief intervention to lessen young adults' cannabis use: Episode-level smartphone data highlights the role of protective behavioral strategies and exercise	Prince et al. (2020)	USA	Longitudinal study	Cannabis use	Self-reported mood, self-reported location, self-reported social context, self-reported cannabis use	MApp mobile app	Statistical analyses	Used a single-item to assess protective behavioral strategy use in each cannabis-use episode, methodological challenges of measuring the cannabis quantity, small sample size
Inter- and intraindividual variability in daily resting heart rate and its associations with age, sex, sleep, BMI, and time of year: Retrospective, longitudinal cohort study of 92,457 adults	Quer et al. (2020)	USA	Observational cohort study	Cardiovascular health	Resting heart rate	FitBit	Statistical analyses	Low generalizability, resting heart rate determined based on a proprietary algorithm developed by device manufacturer, which varies based on whether the device is being worn during sleep
Self-efficacy and Physical Activity in Overweight and Obese Adults Participating in a Worksite Weight Loss Intervention: Multistate Modeling of Wearable Device Data	Robertson et al. (2020)	USA	Post-hoc analysis of a weight loss program	Obesity / overweight	Physical activity data	FitBit	Regression	Low generalizability, convenience sampling, no differentiation between moderate- and vigorous-intensity physical activities
Protection-adjusted UV dose estimated for body areas: Daily self-reported sun protection modification of wearable UV sensor dose	Robinson et al. (2020)	USA	Observational study	Melanoma	Ultraviolet radiation exposure	Ultraviolet sensors, waist-worn activity tracker (ActiGraph wGT3X-BT)	Statistical analyses	Low generalizability due to small sample size and exclusion of general population with sun-sensitive skin
Sun exposure reduction by melanoma survivors with wearable sensor providing real-time UV exposure and daily text messages with structured goal setting	Robinson et al. (2021)	USA	Randomized controlled trial	Melanoma	Ultraviolet radiation exposure	Ultraviolet dosimeter	Regression	Small sample size, short study period
Insight Into the Movement Behaviors of Nursing Home Residents Living With Obesity: A Report of Two Cases	Sabol et al. (2020)	USA	Prospective observational study	Obesity	Repositioning events	Wearable triaxial accelerometer sensor	-	Biases associated with case studies, lack of generalizability
Continuous Measurement of Reconnaissance Marines in Training With Custom Smartphone App and Watch: Observational Cohort Study	Saxon et al. (2020)	USA	Observational study	Physical training for military trainees	Passive data: Heart rate, step count, energy expenditure Active data: mental status, physical pain, heart rate, step, sleep, hydration, nutrition, surveys of personality characteristics	Apple smartwatch, mobile app	Machine learning technique: Random Forest	Short study period, response scales were not standardized, limited range of heart rates that the Apple Watch is technically able to collect, reporting bias due to self-reported surveys, number of subjects per group was highly unequal
Digital Tracking of Physical Activity, Heart Rate, and Inhalation Behavior in Patients With Pulmonary Arterial Hypertension Treated With Inhaled Iloprost: Observational Study (VENTASTEP)	Stollfuss et al. (2021)	Germany	Prospective, multicentre observational study	Pulmonary arterial hypertension	Daily physical activity, heart rate, 6-minute walk distance	Smartwatch (Apple Watch Series 2), smartphone (Apple iPhone 6S) apps (xbird GmbH), BreeConnect App	Regression	Small sample size, insufficient B-type natriuretic peptide (BNP) or N-terminal pro-BNP data, digital 6-minute walk distance algorithm was based on the step length of healthy individuals rather than that of patients with pulmonary arterial hypertension
Accelerometry assessed physical activity of older adults hospitalized with acute medical illness - an observational study	Tasheva et al. (2020)	Switzerland	Observational study	In-hospital admission, geriatric care	Accelerometry data to measure physical activity	Wrist accelerometer (GENEActiv Original, ActivInsights Ltd., UK)	Regression	Low generalizability, some recordings were very short (<24 h) and could not be used, approach did not allow differentiating between physical activity in bed or elsewhere
Optimizing Smartphone-Delivered Cognitive Behavioral Therapy for Body Dysmorphic Disorder Using Passive Smartphone Data: Initial Insights From an Open Pilot Trial	Weingarden et al. (2020)	USA	Open pilot trial	Body dysmorphic disorder	Quantity of app use, frequency of app use, mobility patterns	Perspectives app on iOS	Regression	Small sample size, correlation of passive data only with cognitive behavioral therapy for body dysmorphic disorder
Digital Phenotyping Self-Monitoring Behaviors for Individuals With Type 2 Diabetes Mellitus: Observational Study Using Latent Class Growth Analysis	Yang et al. (2020)	USA	Observational study	Type 2 diabetes	Weight, blood glucose, physical activity	Cellular-enabled scale, phone-tethered glucometer, FitBit	Latent class analysis	Non-randomized, participant selection from a single centre, higher engagement may be effect of follow-up from the researchers
Relationship Between Major Depression Symptom Severity and Sleep Collected Using a Wristband Wearable Device: Multicenter Longitudinal Observational Study	Zhang et al. (2021)	The Netherlands, Spain, UK	Longitudinal observational study	Depression	18 sleep features extracted were divided into the following 5 categories: sleep architecture, sleep stability, sleep quality, insomnia, hypersomnia	FitBit	Regression	Missing data, some confounding factors may not have been adjusted for, FitBit had limitations in detecting other sleep stages estimation, did not consider the impact of individual circumstances on sleep features
Harnessing digital health to objectively assess cognitive impairment in people undergoing hemodialysis process: The Impact of cognitive impairment on mobility performance measured by wearables	Zhou et al. (2020)	Qatar	Post-hoc analysis of a clinical trial	Cognitive impairment, hemodialysis	Cumulated posture duration: sitting, lying, standing, walking Daily walking performance: step count, number of unbroken walking bouts Postural transition: total number of postural transitions, average duration of postural transitions	Validated pendant sensor (PAMSysTM, BioSensics LLC., MA, USA)	Regression	Small sample size, mobility performance metrics were only measured in a single non-dialysis day, measured single-day mobility performance may not be able to accurately represent the condition of patient undergoing hemodialysis
